# Supplementary material for: Proactively averting the collapse of Amazon fisheries based on three migratory flagship species
Source: PLoS One. 2022 Mar 2;17(3):e0264490. doi: 10.1371/journal.pone.0264490 (PMC8890642; doi:10.1371/journal.pone.0264490)
Supplement: S1 Table — (XLSX) [file pone.0264490.s006.xlsx]

## Sheet: S1 Table
S1 Table. The annual catch of B. vaillantii (tons) by the trawler fishing fleet and the corresponding relative rate of catch increase (RRCI), catch increase smoothed RRCI (RRCI’), the averaged previous catches (Cav), and F/FMSY ratio
Year	Catch	RRCI	RRCI´	Cav	Ft/FMSY
1972	5440
1973	8559
1974	13930	0.99	0.804	9310
1975	15070	0.619	0.623	12520
1976	15767	0.259	0.462	14922
1977	22486	0.507	0.249	17774
1978	17446	-0.018	0.127	18566	11.17
1979	16576	-0.107	-0.127	18836	3.93
1980	14004	-0.257	-0.173	16009	2.77
1981	13525	-0.155	-0.11	14702
1982	15915	0.083	0.055	14482	3.47
1983	17908	0.237	0.019	15783	2.93
1984	11637	-0.263	-0.055	15153	3.93
1985	13066	-0.138	-0.062	14204	3.67
1986	17254	0.215	0.067	13986
1987	15728	0.125	0.049	15349
1988	12404	-0.192	-0.069	15129
1989	12998	-0.141	-0.184	13710
1990	10685	-0.221	-0.189	12029
1991	9574	-0.204	-0.286	11086
1992	6299	-0.432	-0.173	8853
1993	9875	0.115	-0.071	8583	5.27
1994	9458	0.102	0.107	8544	1.6
1995	9432	0.104	0.098	9588	2.03
1996	10419	0.087	0.24	9770	0.87
1997	14935	0.529	0.267	11595	1.17
1998	13740	0.185	0.217	13031
1999	12197	-0.064	-0.084	13624
2000	8537	-0.373	-0.185	11491
2001	10142	-0.117	-0.128	10292
2002	11378	0.105	0.105	10019
2003	13304	0.328	0.102	11608
2004	10142	-0.126	0.033	11608
2005	10413	-0.103	0.075	11286
2006	16420	0.455	0.176	12325
2007
2008					3.4
2009					2.37
2010					2.13
2011					2.47
