# Supplementary material for: Proactively averting the collapse of Amazon fisheries based on three migratory flagship species
Source: PLoS One. 2022 Mar 2;17(3):e0264490. doi: 10.1371/journal.pone.0264490 (PMC8890642; doi:10.1371/journal.pone.0264490)
Supplement: S2 Table — (XLSX) [file pone.0264490.s007.xlsx]

## Sheet: S2 Table
S2 Table. Annual maximum production of long-distance migratory species by states or departments based on reliable or available data for the period between 1980 and 2007
Country	Department/State	B. rousseauxii		B. vaillantii		C. macropomum
		Tonn	Perc	Ton	Perc	Ton	Perc
Bolivia	Cochabamba	2	0	0	0	2	0
	El Beni	0	0	0	0	9	0
	Pando	0	0	0	0	0	0
Brazil	Acre	252	0.01	0	0	178	0.01
	Amapa	2403	0.09	627	0.02	318	0.02
	Amazonas	3215	0.12	5946	0.16	12871	0.75
	Maranhao	16	0	1341	0.04	16	0
	Mato Grosso	0	0	0	0	0	0
	Para	15426	0.56	26259	0.72	1685	0.1
	Rondonia	306	0.01	200	0.01	1320	0.08
	Roraima	51	0	4	0	18	0
	Tocantins	74	0	0	0	33	0
Colombia	Amazonas	4804	0.17	1431	0.04	8	0
	Putumayo	0	0	0	0	0	0
Peru	Loreto	585	0.02	623	0.02	508	0.03
	Madre de Dios	6	0	0	0	0	0
	Ucayali	633	0.02	130	0	290	0.02
