# Supplementary material for: Proactively averting the collapse of Amazon fisheries based on three migratory flagship species
Source: PLoS One. 2022 Mar 2;17(3):e0264490. doi: 10.1371/journal.pone.0264490 (PMC8890642; doi:10.1371/journal.pone.0264490)
Supplement: S3 Table — (XLSX) [file pone.0264490.s008.xlsx]

## Sheet:  S3 Table
S3 Table- The maximum annual historical production by species and city
Country	Department/ State	City	B. rousseauxii		B. vaillantii		C. macropomum
			Ton	Per	Ton	Per	Ton	Per
Bolívia	Cochabamba/Beni/Pando		1	0	0	0	14	0
Brasil	Amapa	Macapa	0	0	0	0	1	0
	Amazonas	Alvaraes	0	0	0	0	29	0
		Coari	1	0	0	0	22	0
		Fonte Boa	29	0	6	0	71	0
		Iranduba	408	0.03	2699	0.11	12	0
		Itacoatiara	123	0.01	339	0.01	14	0
		Labrea	21	0	25	0	7	0
		Manacapuru	50	0	243	0.01	180	0.01
		Manaus	192	0.02	89	0	13314	0.85
		Parintins	158	0.01	181	0.01	431	0.03
		S. Antonio do Ica	8	0	0	0	13	0
		Tabatinga	655	0.05	49	0	18	0
		Tefe	61	0	267	0.01	154	0.01
	Para	Abaetetuba	227	0.02	421	0.02	6	0
		Alenquer	2	0	0	0	37	0
		Almeirim	12	0	3	0	16	0
		Augusto Correa	0	0	4	0	0	0
		Baiao	4	0	0	0	0	0
		Belem	3181	0.26	14558	0.61	49	0
		Braganca	94	0.01	25	0	1	0
		Cameta	78	0.01	13	0	3	0
		Colares	26	0	26	0	0	0
		Curuca	79	0.01	151	0.01	0	0
		Limoeiro do Ajuru	4	0	1	0	0	0
		Maracana	67	0.01	13	0	0	0
		Marapanim	99	0.01	98	0	0	0
		Mocajuba	3	0	1	0	1	0
		Monte Alegre	14	0	2	0	76	0.01
		Obidos	531	0.04	168	0.01	47	0
		Oriximina	4	0	3	0	36	0
		Prainha	17	0	4	0	14	0
		Quatipuru	6	0	0	0	0	0
		Salinopolis	3	0	0	0	0	0
		Salvaterra	16	0	10	0	0	0
		Santarem	1345	0.11	630	0.03	133	0.01
		S. C. de Odivelas	12	0	94	0	0	0
		S. Joao de Pirabas	33	0	23	0	0	0
		Soure	20	0	18	0	0	0
		Tucurui Mercado	26	0	1	0	1	0
		Vigia	444	0.04	1986	0.08	0	0
		Vila do Conde	5	0	0	0	0	0
		Viseu	1	0	3	0	0	0
	Rondonia	Porto Velho	190	0.02	6	0	346	0.02
Colômbia	Amazonas	Leticia	3014	0.24	787	0.03	4	0
	Amazonas	Puerto Leguizamo	172	0.01	0	0	0	0
	Amazonas	Araracuara	122	0.01	0	0	0	0
Peru	Loreto	Caballococha	19	0	29	0	17	0
		Contamana	6	0	15	0	85	0.01
		Datem	3	0	1	0	4	0
		Estrecho	1	0	1	0	3	0
		Iquitos	101	0.01	505	0.02	26	0
		Mazan	1	0	0	0	0	0
		Nauta	10	0	109	0	27	0
		Pevas	8	0	28	0	5	0
		Requena	11	0	0	0	36	0
		San Pablo	36	0	14	0	2	0
		Santa Rosa	25	0	7	0	1	0
		Yurimaguas	14	0	62	0	34	0
	Madre de Dios	Puerto Maldonado	6	0	0	0	7	0
	Ucayali	Pucallpa	633	0.05	130	0.01	290	0.02
